# Supplementary material for: Benchmarking Dataset of Signals from a Commercial MEMS Magnetic–Angular Rate–Gravity (MARG) Sensor Manipulated in Regions with and without Geomagnetic Distortion
Source: Sensors (Basel). 2023 Apr 7;23(8):3786. doi: 10.3390/s23083786 (PMC10144482; doi:10.3390/s23083786)
Supplement: Supplementary file 1 [file sensors-23-03786-s001.zip]

Archive with 1 entries (1 files):
- sensors-2283813-supplementary.mp4
